# Supplementary material for: Is serum cholinesterase level a predictor of the extent of organ involvement in immunoglobulin G4-related disease?
Source: Rheumatol Adv Pract. 2020 Jul 7;4(2):rkaa031. doi: 10.1093/rap/rkaa031 (PMC7494081; doi:10.1093/rap/rkaa031)
Supplement: rkaa031_Supplementary_Data [file rkaa031_supplementary_data.zip]

Archive with 2 entries (2 files):
- SUPPLEMENTARY MATERIAL RAP 1.docx
- Revised Supplementary Figure.pptx
